# Supplementary material for: SIRT1 and antioxidants in infertile females: Exploration of the role of vitamin D
Source: PLoS One. 2023 Jul 10;18(7):e0287727. doi: 10.1371/journal.pone.0287727 (PMC10332578; doi:10.1371/journal.pone.0287727)
Supplement: S1 File — (XLS) [file pone.0287727.s001.xls]

## Sheet: data 5 april
S.No	Ethnicity	Age	TYPE_OF_INF	Cause _of_infertility	CAUSE	AGE_AT_MARRIAGE	DURATION_OF_MARRIAGE	WEIGHT	HEIGHT	BMI	BMI_grp	FSH_BASELINE	LH_BASELINE	FERTILITY	MnSOD	SIRT1	Visfatin	GR	VitD	Adrenaline	Cortisol
1052	Panjabi	28	Secondary	Unexplained	Unexplained	19	9	91	164	33.834	25 and above	4	15	infertile	0.45	0.75	1.03	146.6	3.663	25.29	16.94
1036	Balochi	30	Primary	Unexplained	Tubal	20	10	72	167	25.8166	25 and above	8	6	infertile	0.4	1.05	1.04	122.85	3.663	7.7	11.13
1053	Urdu Speaking	34	Primary	Unexplained	Unexplained	26	8	73	170	25.2595	25 and above	6	5	infertile	0.51	0.95	1.06	107.28	3.663	7.3	10.64
1061	Pathan	30	Primary	Unexplained	Endometriosis	21	9	76	168	26.9274	25 and above	4	10	infertile	0.44	0.82	1.07	131.82	3.663	151.96	6.66
1095	Pathan	34	Primary	Unexplained	Unexplained	25	9	58	163	21.83	less then 23	5	9	infertile	0.49	15.19	1.1	75	3.663	7.5	10.92
1045	Urdu Speaking	36	Secondary	Unexplained	PCOs	26	10	85	166	30.8463	25 and above	6.47	4.7	infertile	0.38	2.55	1.16	55.83	3.663	263.08	23.92
1057	Balochi	24	Primary	Unexplained	Unexplained	20	4	65	165	23.8751	21-24.99	2	5	infertile	0.48	5	1.17	130	3.663	51.85	19.09
1014	Pathan	33	Primary	Unexplained	PCOs	17	16	67	163	25.2174	25 and above	3	8.5	infertile	0.66	0.69	1.19	169.03	3.663	63.33	19.81
1058	Balochi	24	Primary	Unexplained	Male Factor	22	1.5	71	165	26.079	25 and above	2.5	2	infertile	0.41	0.5	1.2	131.5	3.663	173.13	13.97
1059	Balochi	35	Primary	Unexplained	Unexplained	25	10	73	169	25.5593	25 and above	7	4	infertile	0.49	0.9	1.2	463.26	3.663	23.14	23.98
1039	Sindhi	26	Primary	Unexplained	Endometriosis	14	14	63	162	24.0055	21-24.99	5	11	infertile	0.33	2.4	1.2	273.26	3.663	47.54	18.83
1020	Urdu Speaking	28	Primary	Unexplained	Endometriosis	20	8	83	168	29.4076	25 and above	3	23	infertile	0.59	0.79	1.22	145	3.663	5.9	2.08
1090	Balochi	28	Primary	Unexplained	PCOs	19	9	89	168	31.5334	25 and above	5	7	infertile	0.38	1.1	1.24	53.11	3.749	139.4	24.53
1067	Balochi	30	Primary	Unexplained	Tubal	17	13	85	166	30.8463	25 and above	6.1	5.21	infertile	0.42	0.52	1.27	360.34	3.749	229.96	23.35
1114	Sindhi	33	Secondary	Unexplained	Endometriosis	27	6	73	169	25.5593	25 and above	7	9	infertile	0.52	1.05	1.3	45	3.749	231.26	23.37
1103	Balochi	28	Primary	Unexplained	PCOs	25	3	78	165	28.6501	25 and above	5	15	infertile	0.81	1.2	1.3	65	3.749	75.89	20.06
1021	Urdu Speaking	18	Primary	Unexplained	Tubal	17	0.7	85	166	30.8463	25 and above	8	8	infertile	0.56	0.96	1.32	53.45	3.835	33.54	18.23
1093	Panjabi	26	Primary	Unexplained	Male Factor	18	8	73	169	25.5593	25 and above	4	3	infertile	0.61	1.37	1.33	69.74	5.3	184.45	22.39
1009	Sraiki	30	Primary	Unexplained	Unexplained	20	11	59	166	21.4109	less then 23	6	5	infertile	0.44	5	1.42	50.28	5.386	87.01	20.59
1044	Urdu Speaking	30	Primary	Unexplained	Unexplained	13	17	80	168	28.3447	25 and above	10	4	infertile	0.76	3.96	1.43	304.93	5.386	24.57	25.86
1063	Pathan	40	Primary	Unexplained	PCOs	35	5	58	166	21.048	less then 23	6	7	infertile	0.25	10	1.45	128.66	5.386	83.42	24.11
1022	Urdu Speaking	30	Secondary	Unexplained	Unexplained	27	3	82	167	29.4023	25 and above	3.31	3.18	infertile	1.07	0.8	1.5	206.24	5.386	6.3	25.02
1124	Urdu Speaking	29	Primary	Unexplained	PCOs	25	4	58	166	21.048	less then 23	7	20	infertile	0.69	1.2	1.5	59	5.386	32.75	24.82
1005	Urdu Speaking	40	Primary	Unexplained	PCOs	27	13	73	169	25.5593	25 and above	19.37	4.37	infertile	1.47	2.64	1.53	142	5.386	80.55	20.44
1049	Balochi	36	Primary	Unexplained	PCOs	31	5	85	166	30.8463	25 and above	5	6	infertile	0.41	0.98	1.59	86.7	5.386	4.8	24.52
1127	Balochi	28	Secondary	Unexplained	PCOs	22	6	82	170	28.3737	25 and above	5	5	infertile	0.69	1	1.6	68	5.386	15.6	16.04
1034	Panjabi	38	Secondary	Unexplained	PCOs	5	12	78	167	27.968	25 and above	7	7	infertile	0.57	1.15	1.6	83.27	5.386	18.2	16.42
1051	Pathan	22	Secondary	Unexplained	Unexplained	16	6	60	165	22.0386	less then 23	3	10	infertile	0.71	5	1.6	233.68	5.731	49.33	18.97
1132	Balochi	24	Primary	Unexplained	Unexplained	20	4.5	64	163	24.0882	21-24.99	6.82	4.04	infertile	0.72	5	1.6	56	5.731	205.03	26.97
1047	Panjabi	34	Secondary	Unexplained	PCOs	24	11	75	168	26.5731	25 and above	4.62	5.7	infertile	0.73	2.35	1.65	64.53	5.731	207.58	22.77
1030	Pathan	32	Primary	Unexplained	Tubal	22	10	61	170	21.1073	less then 23	71	52	infertile	0.88	10	1.66	249.78	6.161	32.1	18.14
1046	Panjabi	35	Secondary	Unexplained	Unexplained	22	13	60	163	22.5827	less then 23	6.47	4.7	infertile	0.45	10	1.71	81.16	6.161	28.52	17.22
1092	Pathan	43	Primary	Unexplained	PCOs	39	4.5	73	169	25.5593	25 and above	8	8	infertile	1.6	4.22	1.75	313.88	6.161	13.9	15.59
1133	Urdu Speaking	37	Primary	Unexplained	PCOs	34	3	74	167	26.5338	25 and above	8	4	infertile	1.25	1.66	1.77	85.61	7.195	153.95	22.35
1072	Panjabi	36	Primary	Unexplained	PCOs	16	20	82	165	30.1194	25 and above	16.13	8	infertile	0.98	2.95	1.78	267.99	8.315	7.6	24.71
1074	Pathan	28	Primary	Unexplained	Male Factor	16	12	84	169	29.4107	25 and above	4	8	infertile	0.54	2.15	1.86	200.7	8.315	4.1	1.9
1035	Panjabi	35	Primary	Unexplained	PCOs	27	8	81	168	28.699	25 and above	6	4	infertile	0.79	3.85	1.9	97.78	8.91605	8.3	1.84
1076	Pathan	24	Secondary	Unexplained	Unexplained	13	11	73	169	25.5593	25 and above	4.52	8.6	infertile	0.5	0.89	1.98	139.74	8.91605	45.75	24.52
1119	Pathan	30	Secondary	Unexplained	PCOs	15	15	94	170	32.526	25 and above	5	13	infertile	0.44	0.9	1.99	35	8.91605	5.1	2.01
1079	Balochi	25	Primary	Unexplained	Unexplained	22	3	62	166	22.4996	less then 23	3	1	infertile	0.52	12.36	2	160.32	8.91605	149.45	22.2
1041	Balochi	25	Primary	Unexplained	PCOs	24	1	72	166	26.1286	25 and above	6	6	infertile	0.57	1.31	2.07	132.5	8.91605	40.03	18.58
1017	Balochi	30	Primary	Unexplained	Male Factor	26	4	74	166	26.8544	25 and above	7	7	infertile	1.16	2.1	2.07	98.58	8.91605	170.62	13.15
1042	Panjabi	40	Primary	Unexplained	Tubal	25	15	65	166	23.5883	21-24.99	11	7	infertile	0.48	5	2.1	130.76	8.91605	100.29	20.96
1128	Balochi	24	Primary	Unexplained	PCOs	20	4	62	171	21.2031	less then 23	5.42	5.53	infertile	0.73	10	2.1	74	8.91605	141.73	22.01
1105	Balochi	25	Primary	Unexplained	Unexplained	12	13	85	166	30.8463	25 and above	6	3	infertile	0.42	0.68	2.2	15	8.91605	86.29	20.55
1070	Urdu Speaking	35	Secondary	Unexplained	Male Factor	25	10	85	166	30.8463	25 and above	85	55	infertile	0.78	1.98	2.31	323.4	8.91605	22.69	16.83
1027	Pathan	30	Primary	Unexplained	PCOs	26	4	73	169	25.5593	25 and above	2	5	infertile	0.49	0.69	2.37	125	8.91605	6.9	6.15
1102	Balochi	25	Secondary	Unexplained	PCOs	19	6	65	162	24.7676	21-24.99	5	5	infertile	0.48	5	2.4	49	8.91605	3.9	1.9
1082	Sindhi	20	Secondary	Unexplained	Unexplained	18	2.5	60	165	22.0386	less then 23	5	9	infertile	0.86	5	2.43	397.82	8.91605	3.81	1.88
1065	Balochi	26	Primary	Unexplained	Tubal	25	0.15	81	168	28.699	25 and above	6	4	infertile	0.67	1.67	2.44	127.07	8.91605	215.83	23.22
1016	Balochi	34	Primary	Unexplained	Endometriosis	18	16	61	164	22.68	less then 23	8	8	infertile	1.64	18.79	2.49	360.61	8.91605	97.42	20.95
1013	Pathan	34	Primary	Unexplained	Unexplained	30	4	55	164	20.4491	less then 23	2	1	infertile	0.51	0.89	2.61	130	8.91605	385.56	27.3
1086	Urdu Speaking	32	Primary	Unexplained	PCOs	29	3	60	162	22.8624	less then 23	6	7	infertile	0.94	2	2.64	499.15	8.91605	18.2	21.8
1104	Sindhi	26	Primary	Unexplained	PCOs	24	2	84	165	30.854	25 and above	5	5	infertile	1.56	2.99	2.67	127.96	8.91605	14.17	15.86
1008	Balochi	25	Primary	Unexplained	Male Factor	23	2	60	165	22.0386	less then 23	7	10	infertile	2.02	3.48	2.67	427.11	8.91605	13.5	15.47
1075	Sindhi	40	Primary	Unexplained	Male Factor	27	13	77	167	27.6095	25 and above	5	2	infertile	1.01	0.9	2.99	391.49	8.91605	6.5	4.89
1077	Sindhi	25	Primary	Unexplained	PCOs	22	3	54	151	23.6832	21-24.99	4	7	infertile	0.74	5	2.99	362.19	8.91605	28.52	17.3
1043	Balochi	40	Secondary	Unexplained	Tubal	20	20	85	166	30.8463	25 and above	3	5	infertile	1.66	1.12	3.08	214.16	8.91605	59.74	19.76
1087	Panjabi	24	Primary	Unexplained	Male Factor	21	3	58	151	25.4375	25 and above	6.56	3.8	infertile	1.63	0.82	3.29	186.18	8.91605	15.2	15.94
1028	Balochi	36	Primary	Unexplained	Unexplained	20	16	60	165	22.0386	less then 23	7	10	infertile	0.3	0.99	3.4	135	8.91605	1.3	16.4
1064	Balochi	25	Primary	Unexplained	Unexplained	25	0.15	96	168	34.0136	25 and above	2	5	infertile	1.85	1	3.4	116	8.91605	7.7	12.31
1107	Balochi	29	Secondary	Unexplained	PCOs	28	1	76	167	27.2509	25 and above	7	10	infertile	0.49	0.9	3.51	61	8.91605	2.33	22.4
1131	Pathan	35	Primary	Unexplained	Endometriosis	18	17	87	166	31.5721	25 and above	6	5.2	infertile	0.59	0.8	3.6	32	8.91605	40.36	18.61
1123	Sindhi	40	Primary	Unexplained	PCOs	30	9	65	167	23.3067	21-24.99	18	7	infertile	0.59	4	3.6	65	8.91605	84.86	20.48
1048	Panjabi	26	Primary	Unexplained	Tubal	22	4	74	168	26.2188	25 and above	4	9	infertile	0.52	0.95	3.94	125	3.749	5.1	9.55
1062	Pathan	28	Primary	Unexplained	Tubal	22	6	87	168	30.8248	25 and above	15	8	infertile	1.11	0.97	3.95	625.02	3.749	5.1	9.55
1031	Balochi	34	Primary	Unexplained	PCOs	33	1	83	168	29.4076	25 and above	10	6	infertile	0.3	1.05	4.16	122.85	3.835	26.01	17.03
1032	Panjabi	40	Primary	Unexplained	PCOs	33	7	73	169	25.5593	25 and above	8	5	infertile	0.43	2.42	4.26	135	3.835	5.1	9.63
1071	Urdu Speaking	30	Primary	Unexplained	Male Factor	27	3	81	165	29.7521	25 and above	3	5	infertile	1.55	6.84	4.35	805.52	3.835	12.9	21.66
1040	Balochi	28	Primary	Unexplained	PCOs	13	15	68	170	23.5294	21-24.99	15	8	infertile	2.41	5	4.42	504.69	3.835	256.74	23.56
1121	Balochi	35	Primary	Unexplained	Endometriosis	22	13	82	165	30.1194	25 and above	6	4	infertile	0.59	1.1	4.83	65	3.835	7.6	11.16
1024	Balochi	30	Primary	Unexplained	Unexplained	27	3	64	166	23.2254	21-24.99	6	4	infertile	1.29	5	4.86	76.41	8.91605	6.1	10.33
1129	Urdu Speaking	27	Secondary	Unexplained	PCOs	24	2	71	166	25.7657	25 and above	5	8	infertile	1.85	0.5	5	24	8.91605	1.8	6.11
1117	Balochi	21	Primary	Unexplained	PCOs	18	3	66	166	23.9512	21-24.99	7	2	infertile	0.3	5	5	24	8.91605	1.64	6.11
1025	Balochi	30	Primary	Unexplained	PCOs	17	13	82	167	29.4023	25 and above	6.15	5.21	infertile	1.71	0.9	5.02	695.48	8.91605	3.6	1.88
1066	Panjabi	24	Primary	Unexplained	Unexplained	20	4	82	167	29.4023	25 and above	7	5	infertile	3.03	6.94	5.26	792.06	8.91605	1.33	22.3
1089	Balochi	23	Primary	Unexplained	PCOs	20	3	85	166	30.8463	25 and above	2	4	infertile	0.52	0.7	5.5	35	8.91605	5.1	1.99
1135	Pathan	38	Secondary	Unexplained	Unexplained	19	19	54	151	23.6832	21-24.99	8	22	infertile	0.45	0.5	6	25	8.91605	114.64	21.18
1118	Balochi	30	Secondary	Unexplained	PCOs	23	7	75	166	27.2173	25 and above	7	20	infertile	0.42	0.8	6	25	8.91605	210.81	22.85
1113	Panjabi	21	Primary	Unexplained	PCOs	18	3.5	98	166	35.5639	25 and above	8	6	infertile	0.43	0.8	6	13	8.91605	1.64	5.95
1091	Pathan	31	Primary	Unexplained	PCOs	17	14	72	151	31.5776	25 and above	5	13	infertile	0.55	1.2	6	31	8.91605	224.07	13.33
1111	Panjabi	36	Primary	Unexplained	Endometriosis	28	7	64	151	28.0689	25 and above	5	3	infertile	0.42	1.95	6	25	8.91605	25.17	12.08
1106	Panjabi	32	Secondary	Unexplained	PCOs	26	5.5	65	167	23.3067	21-24.99	8	7	infertile	0.52	4	6	19	8.91605	7.6	11.66
1120	Pathan	36	Primary	Unexplained	PCOs	22	14	73	169	25.5593	25 and above	5	8	infertile	0.39	4.5	6	28	8.91605	7.1	10.69
1112	Sindhi	29	Primary	Unexplained	PCOs	25	4	64	165	23.5078	21-24.99	2.5	1	infertile	0.44	5	6	15	8.91605	5.4	9.87
1116	Balochi	26	Secondary	Unexplained	PCOs	17	9	64	164	23.7954	21-24.99	8	13	infertile	1.5	5	6.24	116.17	8.91605	94.19	20.93
1026	Urdu Speaking	28	Primary	Unexplained	PCOs	22	6	76	165	27.9155	25 and above	6.3	4.8	infertile	0.81	0.93	6.48	88.28	8.91605	130.43	21.74
1007	Balochi	37	Primary	Unexplained	Endometriosis	17	0.8	87	168	30.8248	25 and above	4.52	8.6	infertile	0.37	0.96	6.69	131	8.91605	4.8	24.97
1098	Pathan	36	Primary	Unexplained	PCOs	27	9	74	165	27.1809	25 and above	5.23	3	infertile	0.49	0.8	7	48	8.91605	7.9	1.82
1004	Balochi	39	Primary	Unexplained	Unexplained	19	20	70	167	25.0995	25 and above	7	10	infertile	1.28	1.28	7.29	135	8.91605	31.51	17.62
1011	Balochi	33	Primary	Unexplained	Unexplained	29	4	75	167	26.8923	25 and above	50	32	infertile	0.4	0.85	7.34	135	8.91605	39.41	18.56
1018	Balochi	29	Secondary	Unexplained	Unexplained	16	13	73	169	25.5593	25 and above	7	7	infertile	1.18	0.82	7.5	130	8.91605	12.3	1.95
1078	Sindhi	29	Secondary	Unexplained	Unexplained	24	5	82	167	29.4023	25 and above	9.04	4	infertile	31.83	6.94	7.65	663.02	8.91605	4.48	1.94
1006	Balochi	24	Primary	Unexplained	Unexplained	18	5	55	164	20.4491	less then 23	1	8	infertile	0.91	5	7.94	137	8.91605	8.1	13.77
1110	Pathan	23	Primary	Unexplained	PCOs	21	2	81	165	29.7521	25 and above	4	5	infertile	0.48	0.8	8	19	8.91605	13.2	15.34
1101	Balochi	28	Primary	Unexplained	Unexplained	15	13	65	166	23.5883	21-24.99	6	5	infertile	1.35	1.85	8	95.63	8.91605	9	14.6
1002	Kashmiri	39	Primary	Unexplained	Unexplained	19	20	73	167	26.1752	25 and above	5.47	2.8	infertile	1.29	2.54	8	240.28	8.91605	7.3	10.9
1080	Sindhi	24	Secondary	Unexplained	Unexplained	17	7	55	169	19.257	less then 23	4.77	4	infertile	1.11	5	8	200.7	8.91605	30.74	12.17
1084	Panjabi	32	Primary	Unexplained	PCOs	23	9	55	165	20.202	less then 23	8.9	4	infertile	0.69	5	8	464.32	8.91605	7.3	10.9
1088	Panjabi	32	Secondary	Unexplained	Unexplained	20	12	57	165	20.9366	less then 23	5	6	infertile	0.39	5	8	15	8.91605	7.1	10.73
1068	Panjabi	39	Primary	Unexplained	PCOs	38	1	64	167	22.9481	less then 23	10.9	5.31	infertile	0.39	5	8	199.11	8.91605	6.3	10.66
1125	Urdu Speaking	30	Primary	Unexplained	PCOs	28	2	52	167	18.6453	less then 23	6.49	8.21	infertile	0.42	10	8	35	8.91605	4.3	9.02
1069	Urdu Speaking	36	Secondary	Unexplained	Male Factor	23	13	60	162	22.8624	less then 23	6.47	4.7	infertile	0.48	10	8	130.5	8.91605	4.2	9.02
1085	Balochi	39	Primary	Unexplained	PCOs	18	21	64	167	22.9481	less then 23	7	10	infertile	0.89	10	8	414.44	8.91605	4.2	9.02
1108	Sraiki	37	Primary	Unexplained	Endometriosis	31	6	55	170	19.0311	less then 23	3.5	3.5	infertile	0.66	12.36	8	45	8.91605	4.2	9.02
1081	Sindhi	36	Secondary	Unexplained	PCOs	26	10	56	151	24.5603	21-24.99	6	5	infertile	1.09	1.86	8.42	346.36	8.91605	8.5	14.28
1010	Urdu Speaking	40	Secondary	Unexplained	Unexplained	18	16	76.8	168	27.2109	25 and above	8.85	7.3	infertile	1.12	6.94	8.57	1316.13	8.91605	8.2	13.86
1037	Panjabi	30	Secondary	Unexplained	PCOs	14	16	84	169	29.4107	25 and above	6	6	infertile	1.19	3.32	8.64	469.86	8.91605	13.2	15.37
1003	Pathan	38	Primary	Unexplained	Unexplained	15	23	81.2	170	28.0969	25 and above	5.52	2.59	infertile	0.76	0.95	8.91	112	8.91605	9.3	14.81
1100	Pathan	40	Secondary	Unexplained	PCOs	25	11	79	170	27.3356	25 and above	5.65	6.2	infertile	0.44	0.5	9	31	9.952	4.1	8.75
1109	Pathan	27	Secondary	Unexplained	Endometriosis	20	7	81	168	28.699	25 and above	4	7	infertile	0.44	0.5	9	18	9.952	5.9	2.4
1050	Pathan	35	Primary	Unexplained	PCOs	23	12	73	169	25.5593	25 and above	8	7	infertile	0.2	0.55	9	30	5.3	13.09	15.28
1097	Kashmiri	23	Primary	Unexplained	Unexplained	23	0.15	69	171	23.597	21-24.99	6	7	infertile	0.45	0.6	9	29	5.3	5.9	2.31
1115	Urdu Speaking	27	Secondary	Unexplained	PCOs	21	6	68	163	25.5937	25 and above	4	6	infertile	0.65	0.9	9	29	5.386	3.04	22.52
1130	Pathan	23	Primary	Unexplained	PCOs	19	4	55	168	19.487	less then 23	5	10	infertile	0.44	5	9	15	5.386	5.2	9.8
1060	Panjabi	34	Primary	Unexplained	Tubal	18	16	66	165	24.2424	21-24.99	1	2	infertile	2.3	7.27	9	613.15	5.386	4.2	8.75
1019	Kashmiri	37	Primary	Unexplained	Endometriosis	34	2.5	60	167	21.5139	less then 23	0.95	6	infertile	0.31	10	9	135	5.386	4.1	8.75
1096	Sraiki	32	Primary	Unexplained	Unexplained	22	10	56	163	21.0772	less then 23	3	5	infertile	0.48	12.36	9	31	5.386	4.1	8.75
1073	Panjabi	38	Secondary	Unexplained	Unexplained	21	17	56	160	21.875	less then 23	7	3.5	infertile	1.15	12.36	9	697.06	5.386	3.3	7.49
1033	Balochi	31	Secondary	Unexplained	PCOs	23	8	56	167	20.0796	less then 23	5	5	infertile	1.9	15.19	9	332.11	5.386	2.9	7.49
1122	Balochi	28	Primary	Unexplained	PCOs	32	3	61	166	22.1367	less then 23	23	10	infertile	0.42	18.79	9	45	5.386	2.9	7.49
1023	Balochi	32	Primary	Unexplained	Male Factor	23	9	62	164	23.0518	21-24.99	2	4	infertile	0.67	0.99	9.45	297.01	5.386	31.82	17.66
1055	Urdu Speaking	35	Primary	Unexplained	PCOs	38	6	60	165	22.0386	less then 23	9	6	infertile	0.49	10	9.77	60	5.386	13	15.03
1038	Sindhi	40	Primary	Unexplained	Tubal	26	14	64	166	23.2254	21-24.99	43	33	infertile	0.32	5	9.93	130	5.386	4.8	1.73
1094	Panjabi	25	Primary	Unexplained	Endometriosis	22	3	52	167	18.6453	less then 23	8	7	infertile	0.52	5	10.04	69	5.386	8.1	11.67
1056	Urdu Speaking	36	Primary	Unexplained	PCOs	28	8	58	165	21.3039	less then 23	89	45	infertile	0.6	10	10.04	65	5.386	8.1	11.67
1029	Sindhi	26	Primary	Unexplained	Unexplained	20	6	60	166	21.7738	less then 23	6	3	infertile	0.56	10	10.04	89.08	5.386	7.9	11.67
1134	Sindhi	36	Primary	Unexplained	PCOs	16	20	61	165	22.4059	less then 23	6	5	infertile	0.61	10	10.04	69	5.386	7.9	11.67
1083	Panjabi	35	Primary	Unexplained	Unexplained	30	5	53	166	19.2336	less then 23	6	4	infertile	0.66	5	11	235.53	5.386	3.5	8.22
1015	Pathan	26	Secondary	Unexplained	Unexplained	25	0.25	62	168	21.9671	less then 23	5	9	infertile	0.63	5	11	101.74	5.386	7.4	11.1
1099	Balochi	28	Primary	Unexplained	Endometriosis	21	7	62	168	21.9671	less then 23	5	3	infertile	0.55	12.36	11	35	5.386	3.3	8.22
1001	Urdu Speaking	40	Primary	Unexplained	PCOs	16	24	58.4	167	20.9402	less then 23	7	3	infertile	0.39	12.36	14.21	138.68	5.386	1.6	5.37
1054	Panjabi	40	Primary	Unexplained	Unexplained	32	8	55	164	20.4491	less then 23	8	14	infertile	0.65	15.19	14.21	77.99	5.386	1	5.37
1012	Pathan	40	Primary	Unexplained	Unexplained	15	25	61	170	21.1073	less then 23	7.1	5.2	infertile	0.75	18.79	16.11	140	5.386	4.1	8.63
1126	Balochi	20	Primary	Unexplained	PCOs	16.5	3.5	64	168	22.6757	less then 23	8	8	infertile	0.43	0.6	17.53	15	5.731	7.4	11.1
2141	Urdu Speaking	27	#NULL!	Normal Control	#NULL!	25	2	70	162	26.6728	25 and above	#NULL!	#NULL!	fertile	0.52	0.68	0.42	587.12	6.161	6.99	1.8
2018	Panjabi	34	#NULL!	Normal Control	#NULL!	27	7	73	169	25.5593	25 and above	#NULL!	#NULL!	fertile	0.7	1.2	0.42	450	6.161	129.35	24.96
2129	Kashmiri	28	#NULL!	Normal Control	#NULL!	24	4	71	166	25.7657	25 and above	#NULL!	#NULL!	fertile	1.1	4.2	0.44	1520	6.161	114.64	21.23
2003	Balochi	38	#NULL!	Normal Control	#NULL!	20	18	81.2	170	28.0969	25 and above	#NULL!	#NULL!	fertile	1.1	5	0.44	960	6.937	128.99	21.34
2020	Kashmiri	36	#NULL!	Normal Control	#NULL!	25	11	83	168	29.4076	25 and above	#NULL!	#NULL!	fertile	3.6	0.98	0.48	944.37	6.937	23.5	16.94
2111	Pathan	35	#NULL!	Normal Control	#NULL!	24	11	64	151	28.0689	25 and above	#NULL!	#NULL!	fertile	3.2	0.5	2.4	587.12	6.937	163.08	10.94
2047	Pathan	33	#NULL!	Normal Control	#NULL!	22	11	75	168	26.5731	25 and above	#NULL!	#NULL!	fertile	1.67	0.69	2.4	387.71	7.195	89.52	20.82
2053	Urdu Speaking	32	#NULL!	Normal Control	#NULL!	26	6	73	170	25.2595	25 and above	#NULL!	#NULL!	fertile	0.52	0.52	3.2	944.37	7.195	239.16	14.2
2007	Panjabi	40	#NULL!	Normal Control	#NULL!	25	15	87	168	30.8248	25 and above	#NULL!	#NULL!	fertile	0.45	0.7	3.2	587.12	8.315	3.6	1.87
2049	Urdu Speaking	27	#NULL!	Normal Control	#NULL!	24	3	85	166	30.8463	25 and above	#NULL!	#NULL!	fertile	0.52	0.98	3.2	450	8.91605	19.55	16.67
2127	Panjabi	30	#NULL!	Normal Control	#NULL!	27	3	82	170	28.3737	25 and above	#NULL!	#NULL!	fertile	0.5	1.05	3.2	587.12	8.91605	6.1	4.16
2098	Urdu Speaking	32	#NULL!	Normal Control	#NULL!	22	10	74	165	27.1809	25 and above	#NULL!	#NULL!	fertile	0.45	1.95	3.2	833.21	8.91605	52.92	19.29
2059	Sraiki	22	#NULL!	Normal Control	#NULL!	18	4	73	169	25.5593	25 and above	#NULL!	#NULL!	fertile	0.69	2.1	3.2	587.12	8.91605	7.6	1.93
2182	Panjabi	37	#NULL!	Normal Control	#NULL!	22	15	85	170	29.4118	25 and above	#NULL!	#NULL!	fertile	0.53	2.42	3.2	944.37	8.91605	56.15	19.75
2107	Urdu Speaking	30	#NULL!	Normal Control	#NULL!	20	10	76	167	27.2509	25 and above	#NULL!	#NULL!	fertile	2.4	5	3.2	960	8.91605	7.21	8.25
2043	Pathan	37	#NULL!	Normal Control	#NULL!	30	7	85	166	30.8463	25 and above	#NULL!	#NULL!	fertile	0.52	5	3.2	1520	8.91605	12.9	14.93
2090	Urdu Speaking	33	#NULL!	Normal Control	#NULL!	28	5	89	168	31.5334	25 and above	#NULL!	#NULL!	fertile	3.2	0.9	4	480	8.91605	4.9	9.55
2038	Sraiki	34	#NULL!	Normal Control	#NULL!	19	15	64	166	23.2254	21-24.99	#NULL!	#NULL!	fertile	1.28	5	4	480	8.91605	7.1	8.2
2167	Urdu Speaking	37	#NULL!	Normal Control	#NULL!	27	10	65	167	23.3067	21-24.99	#NULL!	#NULL!	fertile	1.29	5	4	480	8.91605	34.98	18.23
2075	Urdu Speaking	25	#NULL!	Normal Control	#NULL!	20	5	77	167	27.6095	25 and above	#NULL!	#NULL!	fertile	0.68	0.8	4.1	587.12	8.91605	11.6	24.57
2011	Balochi	30	#NULL!	Normal Control	#NULL!	18	12	75	167	26.8923	25 and above	#NULL!	#NULL!	fertile	0.45	3.62	4.1	1200	8.91605	14.17	15.74
2191	Urdu Speaking	40	#NULL!	Normal Control	#NULL!	25	15	75	173	25.0593	25 and above	#NULL!	#NULL!	fertile	3.2	4	4.1	1520	8.91605	79.11	20.13
2115	Pathan	18	#NULL!	Normal Control	#NULL!	16	2	68	163	25.5937	25 and above	#NULL!	#NULL!	fertile	0.45	5	4.1	1200	8.91605	55.43	19.37
2114	Panjabi	33	#NULL!	Normal Control	#NULL!	24	9	73	169	25.5593	25 and above	#NULL!	#NULL!	fertile	0.38	0.5	5	480	8.91605	4.8	9.06
2017	Sraiki	26	#NULL!	Normal Control	#NULL!	22	4	74	166	26.8544	25 and above	#NULL!	#NULL!	fertile	3.2	0.52	5	880	8.91605	6.8	5.14
2118	Sraiki	33	#NULL!	Normal Control	#NULL!	26	7	75	166	27.2173	25 and above	#NULL!	#NULL!	fertile	3.1	0.68	5	480	8.91605	224.07	12.17
2066	Pathan	36	#NULL!	Normal Control	#NULL!	32	4	82	167	29.4023	25 and above	#NULL!	#NULL!	fertile	4.17	0.69	5	480	8.91605	166.34	12.17
2092	Pathan	26	#NULL!	Normal Control	#NULL!	22	4	73	169	25.5593	25 and above	#NULL!	#NULL!	fertile	3.2	0.7	5	560	8.91605	166.34	12.17
2120	Sraiki	21	#NULL!	Normal Control	#NULL!	18	3	73	169	25.5593	25 and above	#NULL!	#NULL!	fertile	0.3	0.8	5	1440	8.91605	30.74	12.17
2181	Panjabi	40	#NULL!	Normal Control	#NULL!	18	22	85	169	29.7609	25 and above	#NULL!	#NULL!	fertile	0.63	0.8	5	960	8.91605	7.6	11.16
2076	Urdu Speaking	32	#NULL!	Normal Control	#NULL!	24	8	73	169	25.5593	25 and above	#NULL!	#NULL!	fertile	0.45	0.9	5	1200	8.91605	7.6	11.16
2052	Urdu Speaking	30	#NULL!	Normal Control	#NULL!	20	10	91	164	33.834	25 and above	#NULL!	#NULL!	fertile	0.63	0.9	5	960	8.91605	7.3	10.74
2104	Urdu Speaking	36	#NULL!	Normal Control	#NULL!	30	6	84	165	30.854	25 and above	#NULL!	#NULL!	fertile	0.63	0.97	5	960	8.91605	7.3	10.74
2014	Panjabi	30	#NULL!	Normal Control	#NULL!	22	8	67	163	25.2174	25 and above	#NULL!	#NULL!	fertile	0.38	0.98	5	480	8.91605	7.3	10.74
2035	Pathan	24	#NULL!	Normal Control	#NULL!	20	4	81	168	28.699	25 and above	#NULL!	#NULL!	fertile	4.1	1	5	1040	8.91605	7.1	10.74
2110	Urdu Speaking	36	#NULL!	Normal Control	#NULL!	25	11	81	165	29.7521	25 and above	#NULL!	#NULL!	fertile	0.81	1.05	5	720	8.91605	6.1	10.33
2010	Panjabi	30	#NULL!	Normal Control	#NULL!	20	10	76.8	168	27.2109	25 and above	#NULL!	#NULL!	fertile	0.38	1.12	5	480	8.91605	6.1	10.33
2188	Urdu Speaking	29	#NULL!	Normal Control	#NULL!	20	9	78	168	27.6361	25 and above	#NULL!	#NULL!	fertile	0.59	1.2	5	1440	8.91605	6.1	10.33
2121	Sraiki	33	#NULL!	Normal Control	#NULL!	27	6	82	165	30.1194	25 and above	#NULL!	#NULL!	fertile	3.2	1.95	5	880	8.91605	6.1	10.33
2058	Kashmiri	36	#NULL!	Normal Control	#NULL!	29	7	71	165	26.079	25 and above	#NULL!	#NULL!	fertile	0.32	2.1	5	720	8.91605	6.1	10.33
2021	Sraiki	37	#NULL!	Normal Control	#NULL!	29	8	85	166	30.8463	25 and above	#NULL!	#NULL!	fertile	0.32	2.42	5	880	12.105	6.1	10.33
2087	Urdu Speaking	27	#NULL!	Normal Control	#NULL!	20	7	58	151	25.4375	25 and above	#NULL!	#NULL!	fertile	3.2	2.95	5	1040	12.105	5.9	9.87
2037	Urdu Speaking	25	#NULL!	Normal Control	#NULL!	20	5	56	165	20.5693	less then 23	#NULL!	#NULL!	fertile	4.1	3	5	720	14.345	5.8	9.87
2155	Urdu Speaking	35	#NULL!	Normal Control	#NULL!	23	12	59	169	20.6575	less then 23	#NULL!	#NULL!	fertile	0.45	3	5	1200	14.345	5.4	9.87
2062	Urdu Speaking	30	#NULL!	Normal Control	#NULL!	25	5	55	163	20.7008	less then 23	#NULL!	#NULL!	fertile	0.38	3	5	480	14.345	5.4	9.87
2089	Urdu Speaking	38	#NULL!	Normal Control	#NULL!	31	7	56	164	20.8209	less then 23	#NULL!	#NULL!	fertile	0.44	3	5	720	14.345	5.1	9.63
2128	Kashmiri	40	#NULL!	Normal Control	#NULL!	20	20	62	171	21.2031	less then 23	#NULL!	#NULL!	fertile	0.45	3	5	1200	14.345	5.1	9.63
2144	Urdu Speaking	32	#NULL!	Normal Control	#NULL!	28	4	67	173	22.3863	less then 23	#NULL!	#NULL!	fertile	0.38	3	5	480	14.345	5.1	9.63
2079	Sraiki	31	#NULL!	Normal Control	#NULL!	28	3	62	166	22.4996	less then 23	#NULL!	#NULL!	fertile	0.45	3	5	1200	14.345	5.1	9.63
2174	Urdu Speaking	29	#NULL!	Normal Control	#NULL!	17	12	66	170	22.8374	less then 23	#NULL!	#NULL!	fertile	4.1	3	5	720	14.345	4.9	9.53
2024	Urdu Speaking	36	#NULL!	Normal Control	#NULL!	30	6	64	166	23.2254	21-24.99	#NULL!	#NULL!	fertile	0.45	3	5	1200	14.431	4.9	9.53
2166	Urdu Speaking	24	#NULL!	Normal Control	#NULL!	20	4	67	169	23.4586	21-24.99	#NULL!	#NULL!	fertile	4.1	3	5	720	14.431	4.9	9.53
2097	Urdu Speaking	25	#NULL!	Normal Control	#NULL!	18	7	69	171	23.597	21-24.99	#NULL!	#NULL!	fertile	1.85	3	5	720	14.431	4.9	9.53
2202	Urdu Speaking	19	#NULL!	Normal Control	#NULL!	16	3	69	170	23.8754	21-24.99	#NULL!	#NULL!	fertile	1.85	3	5	720	14.431	4.9	9.53
2198	Urdu Speaking	31	#NULL!	Normal Control	#NULL!	21	10	68	166	24.677	21-24.99	#NULL!	#NULL!	fertile	0.44	3	5	720	14.431	4.8	9.06
2045	Kashmiri	40	#NULL!	Normal Control	#NULL!	30	10	85	166	30.8463	25 and above	#NULL!	#NULL!	fertile	4.1	3	5	720	15.293	4.8	9.06
2131	Urdu Speaking	37	#NULL!	Normal Control	#NULL!	31	6	87	166	31.5721	25 and above	#NULL!	#NULL!	fertile	0.45	4	5	1200	15.293	4.8	9.06
2027	Sraiki	28	#NULL!	Normal Control	#NULL!	25	3	73	169	25.5593	25 and above	#NULL!	#NULL!	fertile	0.45	4.5	5	1200	15.293	4.3	9.06
2125	Balochi	36	#NULL!	Normal Control	#NULL!	28	8	52	167	18.6453	less then 23	#NULL!	#NULL!	fertile	3.2	5	5	880	15.293	4.3	9.06
2006	Pathan	30	#NULL!	Normal Control	#NULL!	20	10	55	164	20.4491	less then 23	#NULL!	#NULL!	fertile	3.2	5	5	720	15.293	4.3	9.06
2071	Panjabi	29	#NULL!	Normal Control	#NULL!	22	7	56	165	20.5693	less then 23	#NULL!	#NULL!	fertile	0.32	5	5	880	15.293	4.3	9.06
2019	Panjabi	25	#NULL!	Normal Control	#NULL!	17	8	60	167	21.5139	less then 23	#NULL!	#NULL!	fertile	0.32	5	5	880	15.293	4.3	9.06
2073	Sraiki	27	#NULL!	Normal Control	#NULL!	22	5	56	160	21.875	less then 23	#NULL!	#NULL!	fertile	4.1	5	5	880	15.293	4.3	9.06
2016	Sraiki	30	#NULL!	Normal Control	#NULL!	19	11	61	164	22.68	less then 23	#NULL!	#NULL!	fertile	0.44	5	5	1440	19.859	4.3	9.06
2151	Urdu Speaking	25	#NULL!	Normal Control	#NULL!	20	5	65	169	22.7583	less then 23	#NULL!	#NULL!	fertile	0.32	5	5	880	19.859	4.3	9.06
2069	Urdu Speaking	24	#NULL!	Normal Control	#NULL!	19	5	60	162	22.8624	less then 23	#NULL!	#NULL!	fertile	0.32	5	5	880	8.91605	2.1	6.13
2068	Sraiki	22	#NULL!	Normal Control	#NULL!	20	2	64	167	22.9481	less then 23	#NULL!	#NULL!	fertile	3.2	5	5	1440	8.91605	2.1	6.13
2123	Sraiki	24	#NULL!	Normal Control	#NULL!	18	6	65	167	23.3067	21-24.99	#NULL!	#NULL!	fertile	3.2	5	5	880	8.91605	2.1	6.13
2189	Urdu Speaking	33	#NULL!	Normal Control	#NULL!	20	13	60	160	23.4375	21-24.99	#NULL!	#NULL!	fertile	2.1	5	5	880	8.91605	2.1	6.13
2164	Urdu Speaking	36	#NULL!	Normal Control	#NULL!	16	20	71	174	23.4509	21-24.99	#NULL!	#NULL!	fertile	1.74	5	5	1040	8.91605	2.1	6.13
2040	Sraiki	35	#NULL!	Normal Control	#NULL!	26	9	68	170	23.5294	21-24.99	#NULL!	#NULL!	fertile	3.2	5	5	560	8.91605	2.1	6.13
2148	Urdu Speaking	35	#NULL!	Normal Control	#NULL!	23	12	71	173	23.7228	21-24.99	#NULL!	#NULL!	fertile	0.44	5	5	1440	8.91605	2.1	6.13
2185	Balochi	40	#NULL!	Normal Control	#NULL!	20	20	73	175	23.8367	21-24.99	#NULL!	#NULL!	fertile	0.32	5	5	720	8.91605	1.8	6.11
2197	Urdu Speaking	27	#NULL!	Normal Control	#NULL!	21	6	69	170	23.8754	21-24.99	#NULL!	#NULL!	fertile	1.28	5	5	1040	8.91605	1.8	6.11
2140	Urdu Speaking	35	#NULL!	Normal Control	#NULL!	25	10	67	167	24.0238	21-24.99	#NULL!	#NULL!	fertile	2.53	5	5	720	8.91605	8.1	13.76
2169	Urdu Speaking	39	#NULL!	Normal Control	#NULL!	30	9	74	175	24.1633	21-24.99	#NULL!	#NULL!	fertile	1.85	5	5	560	8.91605	224.07	12.61
2149	Urdu Speaking	34	#NULL!	Normal Control	#NULL!	24	10	74	175	24.1633	21-24.99	#NULL!	#NULL!	fertile	3.2	5	5	880	8.91605	224.07	12.61
2200	Urdu Speaking	32	#NULL!	Normal Control	#NULL!	24	8	72	171	24.623	21-24.99	#NULL!	#NULL!	fertile	3.2	5	5	560	8.91605	224.07	12.61
2096	Urdu Speaking	26	#NULL!	Normal Control	#NULL!	20	6	56	163	21.0772	less then 23	#NULL!	#NULL!	fertile	0.43	4.2	5.07	387.71	8.91605	1.1	24.03
2173	Urdu Speaking	30	#NULL!	Normal Control	#NULL!	22	8	68	164	25.2826	25 and above	#NULL!	#NULL!	fertile	0.43	4.2	5.07	387.71	8.91605	449.43	23.92
2044	Pathan	28	#NULL!	Normal Control	#NULL!	18	10	80	168	28.3447	25 and above	#NULL!	#NULL!	fertile	0.43	4.2	5.07	387.71	8.91605	14.3	15.93
2034	Panjabi	22	#NULL!	Normal Control	#NULL!	20	2	78	167	27.968	25 and above	#NULL!	#NULL!	fertile	0.42	0.5	6	880	8.91605	227.17	13.33
2004	Panjabi	28	#NULL!	Normal Control	#NULL!	22	6	70	167	25.0995	25 and above	#NULL!	#NULL!	fertile	0.3	0.52	6	880	8.91605	227.17	13.33
2146	Urdu Speaking	39	#NULL!	Normal Control	#NULL!	28	11	73	162	27.8159	25 and above	#NULL!	#NULL!	fertile	0.81	0.68	6	640	8.91605	227.17	13.33
2163	Urdu Speaking	25	#NULL!	Normal Control	#NULL!	21	4	71	167	25.4581	25 and above	#NULL!	#NULL!	fertile	2.4	0.69	6	880	8.91605	7.9	11.66
2064	Sraiki	40	#NULL!	Normal Control	#NULL!	30	10	96	168	34.0136	25 and above	#NULL!	#NULL!	fertile	0.3	0.7	6	640	8.91605	5.6	2.02
2026	Sraiki	24	#NULL!	Normal Control	#NULL!	19	5	76	165	27.9155	25 and above	#NULL!	#NULL!	fertile	0.3	0.8	6	640	8.91605	6.1	10.17
2186	Urdu Speaking	40	#NULL!	Normal Control	#NULL!	18	22	92	170	31.8339	25 and above	#NULL!	#NULL!	fertile	0.9	0.8	6	640	8.91605	4.1	8.69
2005	Sraiki	35	#NULL!	Normal Control	#NULL!	17	18	73	169	25.5593	25 and above	#NULL!	#NULL!	fertile	0.59	0.82	6	880	8.91605	71.61	19.92
2041	Panjabi	37	#NULL!	Normal Control	#NULL!	30	7	72	166	26.1286	25 and above	#NULL!	#NULL!	fertile	0.9	0.9	6	880	8.91605	227.17	13.33
2103	Urdu Speaking	37	#NULL!	Normal Control	#NULL!	30	7	78	165	28.6501	25 and above	#NULL!	#NULL!	fertile	0.44	0.9	6	1520	8.91605	8.9	11.68
2065	Sraiki	28	#NULL!	Normal Control	#NULL!	22	6	81	168	28.699	25 and above	#NULL!	#NULL!	fertile	0.82	0.9	6	640	8.91605	6.3	10.37
2205	Urdu Speaking	32	#NULL!	Normal Control	#NULL!	25	7	77	175	25.1429	25 and above	#NULL!	#NULL!	fertile	0.44	0.97	6	1520	8.91605	4.48	24.44
2036	Sraiki	39	#NULL!	Normal Control	#NULL!	32	7	72	167	25.8166	25 and above	#NULL!	#NULL!	fertile	2.4	0.98	6	960	8.91605	52.56	19.22
2143	Urdu Speaking	27	#NULL!	Normal Control	#NULL!	25	2	87	172	29.4078	25 and above	#NULL!	#NULL!	fertile	0.9	1	6	640	8.91605	227.17	13.33
2192	Urdu Speaking	37	#NULL!	Normal Control	#NULL!	25	12	74	169	25.9095	25 and above	#NULL!	#NULL!	fertile	0.81	1.05	6	640	8.91605	227.17	13.33
2061	Urdu Speaking	19	#NULL!	Normal Control	#NULL!	17	2	76	168	26.9274	25 and above	#NULL!	#NULL!	fertile	0.8	1.12	6	640	8.91605	227.17	13.33
2187	Urdu Speaking	22	#NULL!	Normal Control	#NULL!	20	2	73	168	25.8645	25 and above	#NULL!	#NULL!	fertile	0.59	1.2	6	720	8.91605	224.07	13.33
2050	Pathan	37	#NULL!	Normal Control	#NULL!	26	11	73	169	25.5593	25 and above	#NULL!	#NULL!	fertile	0.59	1.95	6	960	8.91605	25.17	12.08
2133	Urdu Speaking	32	#NULL!	Normal Control	#NULL!	28	4	74	167	26.5338	25 and above	#NULL!	#NULL!	fertile	0.59	2.1	6	640	8.91605	25.17	12.08
2119	Sraiki	23	#NULL!	Normal Control	#NULL!	20	3	94	170	32.526	25 and above	#NULL!	#NULL!	fertile	0.81	2.42	6	720	8.91605	25.17	12.08
2113	Panjabi	32	#NULL!	Normal Control	#NULL!	22	10	98	166	35.5639	25 and above	#NULL!	#NULL!	fertile	0.97	2.95	6	640	8.91605	22.54	12
2108	Urdu Speaking	23	#NULL!	Normal Control	#NULL!	18	5	55	170	19.0311	less then 23	#NULL!	#NULL!	fertile	4.1	3	6	880	8.91605	22.54	12
2056	Urdu Speaking	36	#NULL!	Normal Control	#NULL!	28	8	58	165	21.3039	less then 23	#NULL!	#NULL!	fertile	0.32	3	6	880	8.91605	22.54	12
2086	Balochi	37	#NULL!	Normal Control	#NULL!	32	5	60	162	22.8624	less then 23	#NULL!	#NULL!	fertile	3.2	3	6	880	8.91605	22.54	12
2207	Urdu Speaking	40	#NULL!	Normal Control	#NULL!	31	9	65	168	23.03	21-24.99	#NULL!	#NULL!	fertile	1.85	3	6	880	8.91605	22.54	12
2106	Urdu Speaking	27	#NULL!	Normal Control	#NULL!	22	5	65	167	23.3067	21-24.99	#NULL!	#NULL!	fertile	1.85	3	6	880	8.91605	9.8	12
2183	Balochi	30	#NULL!	Normal Control	#NULL!	17	13	67	169	23.4586	21-24.99	#NULL!	#NULL!	fertile	0.32	3	6	880	8.91605	9.8	12
2139	Urdu Speaking	34	#NULL!	Normal Control	#NULL!	27	7	64	165	23.5078	21-24.99	#NULL!	#NULL!	fertile	2.21	3	6	880	9.952	9.8	12
2196	Urdu Speaking	31	#NULL!	Normal Control	#NULL!	19	12	69	170	23.8754	21-24.99	#NULL!	#NULL!	fertile	3.2	3	6	880	9.952	9.8	11.88
2109	Urdu Speaking	21	#NULL!	Normal Control	#NULL!	16	5	81	168	28.699	25 and above	#NULL!	#NULL!	fertile	0.81	3	6	880	9.952	8.9	11.88
2013	Sindhi	38	#NULL!	Normal Control	#NULL!	28	10	55	164	20.4491	less then 23	#NULL!	#NULL!	fertile	4.1	4	6	640	9.952	8.9	11.88
2067	Pathan	24	#NULL!	Normal Control	#NULL!	21	3	56	164	20.8209	less then 23	#NULL!	#NULL!	fertile	3.2	4	6	720	10.038	8.9	11.68
2012	Pathan	39	#NULL!	Normal Control	#NULL!	19	20	61	170	21.1073	less then 23	#NULL!	#NULL!	fertile	3.2	4	6	640	10.038	8.1	11.68
2009	Sindhi	28	#NULL!	Normal Control	#NULL!	21	7	59	166	21.4109	less then 23	#NULL!	#NULL!	fertile	4.1	4	6	640	10.038	8.1	11.68
2015	Sraiki	30	#NULL!	Normal Control	#NULL!	23	7	62	168	21.9671	less then 23	#NULL!	#NULL!	fertile	4.1	4	6	720	12.105	7.9	11.66
2147	Panjabi	20	#NULL!	Normal Control	#NULL!	17	3	68	171	23.255	21-24.99	#NULL!	#NULL!	fertile	4.1	4	6	720	12.105	7.6	11.66
2116	Urdu Speaking	34	#NULL!	Normal Control	#NULL!	26	8	64	164	23.7954	21-24.99	#NULL!	#NULL!	fertile	2.1	4	6	640	12.105	7.1	10.69
2117	Urdu Speaking	19	#NULL!	Normal Control	#NULL!	16	3	66	166	23.9512	21-24.99	#NULL!	#NULL!	fertile	0.39	4	6	640	12.105	7.1	10.69
2091	Urdu Speaking	34	#NULL!	Normal Control	#NULL!	30	4	72	151	31.5776	25 and above	#NULL!	#NULL!	fertile	0.82	4.5	6	640	14.345	6.9	10.69
2165	Urdu Speaking	30	#NULL!	Normal Control	#NULL!	24	6	47	172	15.887	less then 23	#NULL!	#NULL!	fertile	2.43	5	6	960	14.345	6.9	10.69
2171	Urdu Speaking	22	#NULL!	Normal Control	#NULL!	18	4	49	167	17.5697	less then 23	#NULL!	#NULL!	fertile	3.2	5	6	640	14.345	6.9	10.69
2094	Urdu Speaking	31	#NULL!	Normal Control	#NULL!	26	5	52	167	18.6453	less then 23	#NULL!	#NULL!	fertile	3.2	5	6	640	14.345	6.9	10.69
2130	Kashmiri	27	#NULL!	Normal Control	#NULL!	20	7	55	168	19.487	less then 23	#NULL!	#NULL!	fertile	3.2	5	6	640	14.345	6.9	10.69
2033	Balochi	27	#NULL!	Normal Control	#NULL!	19	8	56	167	20.0796	less then 23	#NULL!	#NULL!	fertile	0.48	5	6	1040	14.345	6.3	10.64
2054	Pathan	33	#NULL!	Normal Control	#NULL!	27	6	55	164	20.4491	less then 23	#NULL!	#NULL!	fertile	4.1	5	6	880	14.345	6.3	10.64
2078	Sraiki	21	#NULL!	Normal Control	#NULL!	19	2	55	164	20.4491	less then 23	#NULL!	#NULL!	fertile	4.1	5	6	640	14.345	6.3	10.64
2088	Urdu Speaking	28	#NULL!	Normal Control	#NULL!	20	8	57	165	20.9366	less then 23	#NULL!	#NULL!	fertile	2.4	5	6	960	14.345	6.3	10.37
2162	Urdu Speaking	30	#NULL!	Normal Control	#NULL!	20	10	65	174	21.4692	less then 23	#NULL!	#NULL!	fertile	0.48	5	6	1040	14.345	6.1	10.37
2029	Pathan	20	#NULL!	Normal Control	#NULL!	17	3	60	166	21.7738	less then 23	#NULL!	#NULL!	fertile	0.42	5	6	640	14.345	6.1	10.17
2051	Panjabi	39	#NULL!	Normal Control	#NULL!	35	4	60	165	22.0386	less then 23	#NULL!	#NULL!	fertile	0.43	5	6	1520	14.345	5.9	10.17
2137	Urdu Speaking	35	#NULL!	Normal Control	#NULL!	29	6	61	166	22.1367	less then 23	#NULL!	#NULL!	fertile	4.1	5	6	880	14.345	5.9	10.17
2180	Urdu Speaking	32	#NULL!	Normal Control	#NULL!	21	11	64	170	22.1453	less then 23	#NULL!	#NULL!	fertile	0.43	5	6	1520	14.345	5.9	10.17
2179	Urdu Speaking	28	#NULL!	Normal Control	#NULL!	21	7	58	160	22.6562	less then 23	#NULL!	#NULL!	fertile	0.48	5	6	960	14.345	5.8	9.87
2085	Pathan	34	#NULL!	Normal Control	#NULL!	28	6	64	167	22.9481	less then 23	#NULL!	#NULL!	fertile	2.4	5	6	1040	14.345	5.8	9.87
2177	Urdu Speaking	26	#NULL!	Normal Control	#NULL!	21	5	67	169	23.4586	21-24.99	#NULL!	#NULL!	fertile	0.48	5	6	880	14.431	5.8	9.87
2042	Panjabi	38	#NULL!	Normal Control	#NULL!	31	7	65	166	23.5883	21-24.99	#NULL!	#NULL!	fertile	3.2	5	6	640	15.293	5.2	9.87
2157	Urdu Speaking	40	#NULL!	Normal Control	#NULL!	25	15	72	174	23.7812	21-24.99	#NULL!	#NULL!	fertile	0.42	5	6	640	15.293	4.1	8.69
2057	Panjabi	37	#NULL!	Normal Control	#NULL!	30	7	65	165	23.8751	21-24.99	#NULL!	#NULL!	fertile	1.85	5	6	880	15.293	4.1	8.69
2039	Panjabi	32	#NULL!	Normal Control	#NULL!	24	8	63	162	24.0055	21-24.99	#NULL!	#NULL!	fertile	1.85	5	6	640	15.293	4.1	8.62
2184	Balochi	27	#NULL!	Normal Control	#NULL!	22	5	72	173	24.0569	21-24.99	#NULL!	#NULL!	fertile	1.85	5	6	880	15.293	4.1	8.62
2168	Urdu Speaking	40	#NULL!	Normal Control	#NULL!	25	15	74	175	24.1633	21-24.99	#NULL!	#NULL!	fertile	1.85	5	6	640	15.293	3.5	8.62
2170	Urdu Speaking	39	#NULL!	Normal Control	#NULL!	19	20	72	172	24.3375	21-24.99	#NULL!	#NULL!	fertile	3.2	5	6	880	15.293	3.5	8.62
2081	Pathan	23	#NULL!	Normal Control	#NULL!	20	3	56	151	24.5603	21-24.99	#NULL!	#NULL!	fertile	2.1	5	6	640	15.293	2.9	7.4
2102	Urdu Speaking	39	#NULL!	Normal Control	#NULL!	34	5	65	162	24.7676	21-24.99	#NULL!	#NULL!	fertile	0.48	5	6	960	15.293	2.1	7.4
2199	Urdu Speaking	32	#NULL!	Normal Control	#NULL!	22	10	75	174	24.7721	21-24.99	#NULL!	#NULL!	fertile	3.2	5	6	640	15.293	2.1	7.4
2093	Pathan	29	#NULL!	Normal Control	#NULL!	21	8	73	169	25.5593	25 and above	#NULL!	#NULL!	fertile	0.97	5	6	880	15.293	1.64	5.95
2002	Pathan	23	#NULL!	Normal Control	#NULL!	20	3	73	167	26.1752	25 and above	#NULL!	#NULL!	fertile	0.3	5	6	880	15.293	1.64	5.95
2048	Pathan	39	#NULL!	Normal Control	#NULL!	30	9	74	168	26.2188	25 and above	#NULL!	#NULL!	fertile	0.8	5	6	880	15.293	3.3	1.86
2100	Urdu Speaking	27	#NULL!	Normal Control	#NULL!	25	2	79	170	27.3356	25 and above	#NULL!	#NULL!	fertile	0.9	5	6	880	15.293	1.33	22.15
2156	Urdu Speaking	30	#NULL!	Normal Control	#NULL!	20	10	61	174	20.148	less then 23	#NULL!	#NULL!	fertile	0.35	4	8	1520	15.293	6.3	10.66
2008	Sindhi	35	#NULL!	Normal Control	#NULL!	29	6	60	165	22.0386	less then 23	#NULL!	#NULL!	fertile	4.1	4	8	800	15.293	4.3	1.97
2028	Pathan	28	#NULL!	Normal Control	#NULL!	18	10	60	165	22.0386	less then 23	#NULL!	#NULL!	fertile	4.1	4	8	1520	15.293	6.3	10.66
2158	Urdu Speaking	36	#NULL!	Normal Control	#NULL!	22	14	65	169	22.7583	less then 23	#NULL!	#NULL!	fertile	4.1	4	8	1520	15.293	9.1	14.69
2112	Panjabi	30	#NULL!	Normal Control	#NULL!	21	9	64	165	23.5078	21-24.99	#NULL!	#NULL!	fertile	3.6	4	8	800	15.293	7.1	10.73
2077	Sraiki	26	#NULL!	Normal Control	#NULL!	22	4	54	151	23.6832	21-24.99	#NULL!	#NULL!	fertile	2.1	4	8	1520	15.293	5.9	10.07
2060	Urdu Speaking	19	#NULL!	Normal Control	#NULL!	16	3	66	165	24.2424	21-24.99	#NULL!	#NULL!	fertile	4.1	4	8	800	15.293	4.2	9.02
2142	Urdu Speaking	26	#NULL!	Normal Control	#NULL!	23	3	69	164	25.6544	25 and above	#NULL!	#NULL!	fertile	2.1	4	8	800	15.293	12.1	14.88
2025	Sraiki	30	#NULL!	Normal Control	#NULL!	26	4	82	167	29.4023	25 and above	#NULL!	#NULL!	fertile	0.35	4	8	1520	15.293	115.72	21.29
2080	Pathan	36	#NULL!	Normal Control	#NULL!	28	8	55	169	19.257	less then 23	#NULL!	#NULL!	fertile	3.2	4.2	8	1520	16.154	166.34	12.17
2193	Urdu Speaking	40	#NULL!	Normal Control	#NULL!	17	23	74	173	24.7252	21-24.99	#NULL!	#NULL!	fertile	2.1	4.2	8	1520	16.154	166.34	12.17
2083	Urdu Speaking	26	#NULL!	Normal Control	#NULL!	16	10	53	166	19.2336	less then 23	#NULL!	#NULL!	fertile	10	5	8	376.68	16.154	30.74	12.17
2084	Balochi	27	#NULL!	Normal Control	#NULL!	23	4	55	165	20.202	less then 23	#NULL!	#NULL!	fertile	3.1	5	8	1520	16.154	7.3	10.9
2031	Sraiki	24	#NULL!	Normal Control	#NULL!	21	3	56	165	20.5693	less then 23	#NULL!	#NULL!	fertile	5	5	8	376.68	16.154	7.3	10.9
2195	Urdu Speaking	28	#NULL!	Normal Control	#NULL!	19	9	59	169	20.6575	less then 23	#NULL!	#NULL!	fertile	3.1	5	8	1520	16.154	7.1	10.73
2095	Urdu Speaking	39	#NULL!	Normal Control	#NULL!	34	5	58	163	21.83	less then 23	#NULL!	#NULL!	fertile	10	5	8	1520	19.859	7.1	10.73
2055	Pathan	34	#NULL!	Normal Control	#NULL!	25	9	60	165	22.0386	less then 23	#NULL!	#NULL!	fertile	10	5	8	960	25.631	6.3	10.66
2126	Pathan	22	#NULL!	Normal Control	#NULL!	16	6	64	168	22.6757	less then 23	#NULL!	#NULL!	fertile	0.45	5	8	1280	25.631	6.3	10.66
2161	Urdu Speaking	40	#NULL!	Normal Control	#NULL!	18	22	62	165	22.7732	less then 23	#NULL!	#NULL!	fertile	4.1	5	8	1520	25.631	6.3	10.66
2138	Urdu Speaking	40	#NULL!	Normal Control	#NULL!	28	12	62	165	22.7732	less then 23	#NULL!	#NULL!	fertile	10	5	8	960	25.631	6.3	10.66
2153	Urdu Speaking	30	#NULL!	Normal Control	#NULL!	20	10	68	170	23.5294	21-24.99	#NULL!	#NULL!	fertile	0.45	5	8	1280	25.631	6.3	10.66
2135	Urdu Speaking	39	#NULL!	Normal Control	#NULL!	25	14	54	151	23.6832	21-24.99	#NULL!	#NULL!	fertile	0.61	5	8	387.71	25.631	6.3	10.66
2132	Urdu Speaking	40	#NULL!	Normal Control	#NULL!	28	12	64	163	24.0882	21-24.99	#NULL!	#NULL!	fertile	2.1	5	8	1520	25.631	6.3	10.66
2172	Urdu Speaking	33	#NULL!	Normal Control	#NULL!	21	12	72	172	24.3375	21-24.99	#NULL!	#NULL!	fertile	0.52	5	8	1520	25.631	5.9	10.07
2160	Urdu Speaking	32	#NULL!	Normal Control	#NULL!	22	10	74	173	24.7252	21-24.99	#NULL!	#NULL!	fertile	1.36	5	8	376.68	25.631	5.9	10.07
2201	Urdu Speaking	40	#NULL!	Normal Control	#NULL!	25	15	71	169	24.8591	21-24.99	#NULL!	#NULL!	fertile	2.1	5	8	1520	25.631	5.9	10.07
2194	Urdu Speaking	34	#NULL!	Normal Control	#NULL!	22	12	72	170	24.9135	21-24.99	#NULL!	#NULL!	fertile	3.6	5	8	376.68	25.631	4.9	9.32
2032	Balochi	29	#NULL!	Normal Control	#NULL!	25	4	73	169	25.5593	25 and above	#NULL!	#NULL!	fertile	4.1	5	8	1520	25.631	4.8	9.32
2022	Urdu Speaking	22	#NULL!	Normal Control	#NULL!	17	5	82	167	29.4023	25 and above	#NULL!	#NULL!	fertile	0.45	5	8	1280	25.631	4.8	9.32
2074	Panjabi	35	#NULL!	Normal Control	#NULL!	29	6	84	169	29.4107	25 and above	#NULL!	#NULL!	fertile	0.45	5	8	1280	25.631	4.8	9.32
2063	Sraiki	27	#NULL!	Normal Control	#NULL!	23	4	58	166	21.048	less then 23	#NULL!	#NULL!	fertile	15.19	5	9	1200	25.631	3.3	7.49
2030	Sraiki	36	#NULL!	Normal Control	#NULL!	17	19	61	170	21.1073	less then 23	#NULL!	#NULL!	fertile	5	5	9	1520	25.631	13	14.98
2145	Urdu Speaking	38	#NULL!	Normal Control	#NULL!	28	10	63	170	21.7993	less then 23	#NULL!	#NULL!	fertile	12.36	5	9	1200	25.631	8.43	1.96
2099	Urdu Speaking	32	#NULL!	Normal Control	#NULL!	28	4	62	168	21.9671	less then 23	#NULL!	#NULL!	fertile	3.1	5	9	587.12	25.631	5.9	2.03
2082	Sraiki	23	#NULL!	Normal Control	#NULL!	21	2	60	165	22.0386	less then 23	#NULL!	#NULL!	fertile	5	5	9	1520	25.631	3.4	1.71
2134	Urdu Speaking	38	#NULL!	Normal Control	#NULL!	35	3	61	165	22.4059	less then 23	#NULL!	#NULL!	fertile	12.36	5	9	1520	25.631	6.1	10.3
2176	Urdu Speaking	27	#NULL!	Normal Control	#NULL!	25	2	66	171	22.571	less then 23	#NULL!	#NULL!	fertile	18.79	5	9	387.71	25.631	6.1	10.3
2203	Urdu Speaking	40	#NULL!	Normal Control	#NULL!	28	12	68	172	22.9854	less then 23	#NULL!	#NULL!	fertile	3.1	5	9	587.12	25.631	6.1	10.3
2204	Urdu Speaking	40	#NULL!	Normal Control	#NULL!	32	8	70	173	23.3887	21-24.99	#NULL!	#NULL!	fertile	4.1	5	9	450	25.631	6.1	10.3
2101	Urdu Speaking	37	#NULL!	Normal Control	#NULL!	31	6	65	166	23.5883	21-24.99	#NULL!	#NULL!	fertile	2.1	5	9	450	25.631	5.2	9.8
2159	Urdu Speaking	35	#NULL!	Normal Control	#NULL!	17	18	70	170	24.2215	21-24.99	#NULL!	#NULL!	fertile	3.3	5	9	1520	25.631	5.2	9.8
2178	Urdu Speaking	40	#NULL!	Normal Control	#NULL!	25	15	72	171	24.623	21-24.99	#NULL!	#NULL!	fertile	0.52	5	9	450	25.631	5.1	9.8
2070	Panjabi	22	#NULL!	Normal Control	#NULL!	19	3	56	164	20.8209	less then 23	#NULL!	#NULL!	fertile	0.62	5	11	450	25.631	7.4	11.1
2122	Sraiki	34	#NULL!	Normal Control	#NULL!	25	9	61	166	22.1367	less then 23	#NULL!	#NULL!	fertile	0.62	5	11	376.68	25.631	7.4	11.1
2154	Urdu Speaking	31	#NULL!	Normal Control	#NULL!	24	7	64	168	22.6757	less then 23	#NULL!	#NULL!	fertile	4.1	5	11	587.12	25.631	7.3	11.1
2023	Urdu Speaking	19	#NULL!	Normal Control	#NULL!	17	2	62	164	23.0518	21-24.99	#NULL!	#NULL!	fertile	2.1	5	11	587.12	25.631	7.3	11.1
2190	Urdu Speaking	28	#NULL!	Normal Control	#NULL!	25	3	60	160	23.4375	21-24.99	#NULL!	#NULL!	fertile	2.1	5	11	587.12	25.631	3.5	8.22
2150	Urdu Speaking	26	#NULL!	Normal Control	#NULL!	16	10	71	171	24.281	21-24.99	#NULL!	#NULL!	fertile	0.62	5	11	450	25.631	3.3	8.22
2105	Urdu Speaking	35	#NULL!	Normal Control	#NULL!	26	9	60	170	20.7612	less then 23	#NULL!	#NULL!	fertile	4.1	12.36	14.21	376.68	25.631	1	5.37
2001	Pathan	22	#NULL!	Normal Control	#NULL!	18	4	58.4	167	20.9402	less then 23	#NULL!	#NULL!	fertile	4.1	12.36	14.21	833.21	25.631	1.6	5.37
2206	Urdu Speaking	40	#NULL!	Normal Control	#NULL!	22	18	69	171	23.597	21-24.99	#NULL!	#NULL!	fertile	2.1	12.36	14.21	376.68	25.631	1.6	5.37
2136	Urdu Speaking	34	#NULL!	Normal Control	#NULL!	26	8	68	167	24.3824	21-24.99	#NULL!	#NULL!	fertile	2.1	12.36	14.21	833.21	25.631	1	5.37
2046	Pathan	40	#NULL!	Normal Control	#NULL!	25	15	60	163	22.5827	less then 23	#NULL!	#NULL!	fertile	3.1	15.19	16.11	833.21	25.631	4.1	8.63
2175	Urdu Speaking	20	#NULL!	Normal Control	#NULL!	18	2	64	167	22.9481	less then 23	#NULL!	#NULL!	fertile	3.1	15.19	16.11	833.21	25.631	4.1	8.63
2072	Kashmiri	35	#NULL!	Normal Control	#NULL!	30	5	57	166	20.6852	less then 23	#NULL!	#NULL!	fertile	3.6	18.79	17.53	944.37	25.631	7.3	11.1
2124	Sraiki	28	#NULL!	Normal Control	#NULL!	21	7	58	166	21.048	less then 23	#NULL!	#NULL!	fertile	3.6	18.79	17.53	944.37	25.631	7.3	11.1
2152	Urdu Speaking	25	#NULL!	Normal Control	#NULL!	21	4	69	173	23.0546	21-24.99	#NULL!	#NULL!	fertile	2.1	18.79	17.53	944.37	25.631	7.3	11.1
